# Supplementary material for: Hydnocarpin, a Natural Flavonolignan, Induces the ROS-Mediated Apoptosis of Ovarian Cancer Cells and Reprograms Tumor-Associated Immune Cells
Source: Antioxidants (Basel). 2025 Jul 10;14(7):846. doi: 10.3390/antiox14070846 (PMC12292001; doi:10.3390/antiox14070846)
Supplement: Supplementary file 1 [file antioxidants-14-00846-s001.zip]

Archive with 1 entries (1 files):
- antioxidants-3691123-supplementary.pdf
